# Supplementary material for: Progressive Vertical and Horizontal Phytocompound Changes during Agarwood Formation in Aquilaria sinensis after Geotrichum candidum Injection
Source: Life (Basel). 2023 Oct 31;13(11):2147. doi: 10.3390/life13112147 (PMC10672404; doi:10.3390/life13112147)
Supplement: Supplementary file 1 [file life-13-02147-s001.zip]

Archive with 1 entries (1 files):
- life-2549694-supplementary.pdf
